# Supplementary material for: Dried Ginger Milk Extract Alleviates Inflammatory Bowel Disease-Associated Bone Loss via Gut Microbiota–Metabolite Remodeling and MEK/ERK Inhibition
Source: Pharmaceuticals (Basel). 2026 Apr 26;19(5):675. doi: 10.3390/ph19050675 (PMC13209199; doi:10.3390/ph19050675)
Supplement: Supplementary file 1 [file pharmaceuticals-19-00675-s001.zip]

Archive with 2 entries (2 files):
- pharmaceuticals-4256603-supplementary.pdf
- Supplementary Table.xlsx
