# Supplementary material for: Dried Ginger Milk Extract Alleviates Inflammatory Bowel Disease-Associated Bone Loss via Gut Microbiota–Metabolite Remodeling and MEK/ERK Inhibition
Source: Pharmaceuticals (Basel). 2026 Apr 26;19(5):675. doi: 10.3390/ph19050675 (PMC13209199; doi:10.3390/ph19050675)
Supplement: Supplementary file 1 [file pharmaceuticals-19-00675-s001.zip › Supplementary Table.xlsx]

## Sheet: Supplementary Table 1
Table S1. RT-qPCR primer sequences in animal experiments
Gene	Forward（5'-3'）	Reverse（5'-3'）
Il17a	AGCTGGACCACCACATGAAT	AGCATCTTCTCGACCCTGAA
Rorc	CAAGTCATCTGGGATCCACTAC	TGCAGGAGTAGGCCACATTACA
Tnfα	CTGCAAAGGGAGAGTGGTCA	TTGCACCTCAGGGAAGAATCTG
Ccr2	ACACCCTGTTTCGCTGTAGG	TGCATGGCCTGGTCTAAGTG
Ccr6	CCGGTACATTGCCATCGTCCA	CTCACAGACATCACGATCCTGC
Cxcr4	GGATGGTGGTGTTTCAATTCCAG	TGATGCAGTAACAGGAGAGGATG
Csf1	CAATGCTAACGCCACCGAGA	TGGAAAGTTCGGACACAGGC
Tnfsf11	GAGCACGAAAAACTGGTCGG	GGGTTGGACACCTGAATGCT
Gapdh	GCACCACCAACTGCTTAG	GGATGCAGGGATGATGTTC

## Sheet: Supplementary Table 2
Table S2. RT-qPCR primer sequences in Jurkat T cell experiments
Gene	Forward（5'-3'）	Reverse（5'-3'）
IL17A	AGGCCATAGTGAAGGCAGGAATCA	ATTCCAAGGTGAGGTGGATCGGTT
TNFα	CCTCTCTCTAATCAGCCCTCTG	GAGGACCTGGGAGTAGATGAG
TNFSF11	ATCACAGCACATCAGAGCAGA	TCACTTTATGGGAACCAGATGGG
CSF1	CTCGGCTCACCTAAGTGCC	CAGAGGCCAGTGCTTGATCC
GAPDH	GGAGCGAGATCCCTCCAAAAT	GGCTGTTGTCATACTTCTCATGG

## Sheet: Supplementary Table 3
Table S3: Cytotoxicity assessment of vanillin in Jurkat T cells
Concentration (μM)	Cell viability（%）
25	98.19 ± 0.37
50	97.55 ± 0.17
100	97.89 ± 0.86
200	94.83 ± 0.50
400	90.35 ± 1.24
800	89.23 ± 0.67

## Sheet: Supplementary Table 4
Table S4: Cytotoxicity assessment of spermidine in Jurkat T cells（n = 3）
Concentration (μM)	Cell viability（%）
0.1	98.61 ± 0.35
1	97.76 ± 0.94
10	97.11 ± 1.83
50	3.41± 0.37
100	2.46 ± 0.52
1000	2.36 ± 0.19
